# Supplementary material for: Choroidal Vascularity Index (CVI) - A Novel Optical Coherence Tomography Parameter for Monitoring Patients with Panuveitis?
Source: PLoS One. 2016 Jan 11;11(1):e0146344. doi: 10.1371/journal.pone.0146344 (PMC4713828; doi:10.1371/journal.pone.0146344)
Supplement: S2 Appendix — (XLSX) [file pone.0146344.s002.xlsx]

## Sheet: Sheet1
ID	Age	Gender	Study Eye	Visual acuity STUDY EYE	Logmar VA	Visual acuity Control Eye	Vitreous cells AFFECTED EYE_BASELINE	Vitreous cells Control Eyes	CMO	ERM	Baseline TCA (mm2)_Control	Baseline TCA (mm2)_Study	Basline LA (mm2)_Control	Basline LA (mm2)_Study	Baseline SA (mm2)_Control	Baseline SA (mm2)_Study	Baseline CVI_Control	Baseline CVI_Study	LA/SA_Study Eyes	LA/SA_Control Eyes	Follow up TCA(mm2)_Control	Follow up TCA(mm2)_Studyl	Follow up LA(mm2)_Control	Follow up LA(mm2)_Study	Follow up SA(mm2)_Control	Follow up SA(mm2)_Study	Follow up CVI_Control	RE_12 choroidal area	RE_12 luminal area	RE_12 Interstitial area	RE_12 Luminal area: choroidal area					LE_12 choroidal area	LE_12 Luminal area	LE_12 Intersitial area	LE_12 Luminal area: choroidal area								Follow up CVI_Study	Follow up LA/SA_Study	Follow up LA/SA_Control
1	75	F	OD	6/36	0.8	6/6	2	Nil	1	0	0.374364	0.686066	0.246516	0.49698	0.127848	0.189086	0.658492	0.724391	1.92819	2.62833	0.374364	0.686066	0.243935	0.488784	0.13043	0.197282	0.651597																				0.712445	1.87024	2.47759
2	50	F	OS	3/60	1.2	6/6	3	Nil	1	0	0.69333	0.783351	0.480954	0.543767	0.212375	0.239584	0.693688	0.694155	2.26464	2.26963	0.727013	0.985215	0.495428	0.633825	0.231585	0.35139	0.681457																				0.643337	2.1393	1.80376
6	57	F	OD	6/6	0.0	6/6	1	Nil	0	0	0.518696	0.532022	0.349615	0.413687	0.16908	0.118335	0.674028	0.777574	2.06775	3.49589	0.505047	0.441254	0.338064	0.329513	0.166983	0.111741	0.669371											0									0.746764	2.02454	3.02232
7	57	M	OD	6/9	0.2	6/6	1	Nil	0	1	0.530215	0.584811	0.340611	0.444308	0.189604	0.140503	0.642401	0.759747	1.79643	3.16227	0.50111	0.587844	0.321124	0.423798	0.179986	0.164047	0.640825	173993	114524	59468.5	0.658213					136555	98269.8	38285.1	0.719636								0.720935	1.78416	2.34952
8	76	F	OD	6/12	0.4	6/6	2	Nil	1	0	0.765637	0.545348	0.523612	0.402689	0.242025	0.142659	0.68389	0.738407	2.16346	2.82274	0.77109	0.475812	0.524796	0.333772	0.246294	0.14204	0.68059	183955	129271	54684.9	0.702728	145743	107902	37841.4	0.740355	121825	81160.1	40664.8	0.666203	142653	100012	42641.1	0.701086				0.701478	2.13077	2.36089
9	61	M	OS	6/9	0.2	6/6	1	Nil	0	0	0.905676	0.859276	0.623598	0.636955	0.282078	0.222321	0.688544	0.741269	2.21073	2.86502	0.628888	0.628114	0.429811	0.449257	0.199077	0.178857	0.683445	210027	162143	47884.6	0.772008					194491	149704	44786.9	0.769722								0.715247	2.15901	2.94889
10	48	M	OD	6/6	0.0	6/6	1	Nil	0	0	0.656412	0.869569	0.443729	0.68777	0.212683	0.181799	0.675992	0.790932	2.08634	3.78313	0.689873	0.747559	0.467892	0.559848	0.221981	0.187712	0.678229	165620	127585	38035	0.770347					186900	149962	36937.9	0.802365								0.748901	2.1078	2.5834
13	33	F	OD	6/6	0.0	6/6	1	Nil	0	0	0.963725	0.822879	0.653648	0.588135	0.310077	0.234744	0.678252	0.714728	2.10802	2.50543	1.12968	0.679419	0.761996	0.443348	0.367679	0.236071	0.674527																				0.65254	2.07245	2.34984
14	55	M	OD	6/9	0.2	6/6	1	Nil	0	0	0.786772	0.807229	0.529366	0.639525	0.257405	0.167704	0.672834	0.792247	2.05655	3.81341	0.861438	0.770509	0.565802	0.5902	0.295636	0.180309	0.656811	240028	181624	58403.7	0.75668					200041	144210	55830.4	0.720905								0.765987	1.91385	2.51182
15	39	M	OD	6/6	0.0	6/6	1	Nil	0	0	0.479588	0.46226	0.317686	0.345834	0.161902	0.116426	0.662414	0.748138	1.96221	2.97043	0.451838	0.446449	0.300613	0.323388	0.151225	0.123062	0.665311	102859	79302.2	23557.3	0.770976					116654	87073.1	29581	0.746421								0.724355	1.98785	2.98249
17	32	F	OD	6/9	0.2	6/6	1	Nil	0	0	0.653992	0.665286	0.429961	0.512791	0.224031	0.152495	0.65744	0.770783	1.9192	3.36267	0.715074	0.731496	0.460917	0.484718	0.254156	0.246778	0.644573	189796	117566	72230.2	0.619432					160425	107805	52619.8	0.671997								0.66264	1.81352	2.76431
3	43	F	OD	6/9	0.2	6/6	1	Nil	0	0	0.807745	0.809133	0.533056	0.692164	0.274689	0.116969	0.659931	0.855439	1.94058	5.91752	0.642569	0.860631	0.415031	0.646667	0.227538	0.213964	0.645893																				0.751387	1.82401	1.66571
4	74	F	OD	6/12	0.4	6/6	2	Nil	1	1	0.643086	0.692164	0.448687	0.52182	0.194399	0.170344	0.69771	0.753896	2.30808	3.06332	0.670577	0.651701	0.456173	0.457135	0.214404	0.194566	0.680269																				0.70145	2.12763	1.87803
5	46	M	OD	6/9	0.2	6/6	1	Nil	0	0	0.692003	0.70036	0.456608	0.517458	0.235395	0.182902	0.659835	0.738846	1.93975	2.82916	0.722818	1.05582	0.468736	0.741668	0.254082	0.314148	0.648485	175050	121599	53450.7	0.694654	159206	123850	35356.8	0.777918	207317	149179	58137.5	0.719572	177284	115904	61380.3	0.653774	RE=SCARRED	LE=FLUID AND RESOLVING		0.702459	1.84483	3.27326
11	44	M	OS	6/9	0.2	6/6	1	Nil	0	0	0.657509	0.49698	0.438253	0.365394	0.219256	0.131586	0.666536	0.735229	1.99882	2.77685	0.603139	0.485977	0.393992	0.356875	0.209147	0.129101	0.653236																				0.734347	1.88381	2.62785
12	23	F	OD	6/6	0.0	6/6	1	Nil	0	0	0.515824	1.03684	0.339269	0.672696	0.176555	0.364147	0.657722	0.648792	1.92161	1.84732	0.75515	1.07527	0.500051	0.6719	0.255099	0.403373	0.662188																				0.624865	1.96022	1.66451
16	49	M	OD	6/12	0.4	6/6	1	Nil	0	1	1.05827	1.2954	0.6886	0.902482	0.369669	0.392918	0.650685	0.696682	1.86275	2.29687	0.916228	1.06172	0.602101	0.663253	0.314127	0.398468	0.657152																				0.624696	1.91674	1.96419
18	61	M	OS	6/9	0.2	6/6	1	Nil	0	0	0.564386	0.917076	0.370852	0.65154	0.193534	0.265537	0.657089	0.710453	1.91621	2.45367	0.652024	0.774349	0.428987	0.477361	0.223037	0.296988	0.657932																				0.616468	1.92339	1.60734
19	57	M	OD	6/9	0.2	6/6	1	Nil	0	0	0.704619	0.837076	0.479297	0.569537	0.225322	0.267539	0.680222	0.680389	2.12717	2.1288	0.614949	0.821039	0.420415	0.526988	0.194533	0.294051	0.683659																				0.641855	2.16115	1.79217
[truncated: 58 more columns]
